# Supplementary material for: Formation of Alginate/Chitosan Interpenetrated Networks Revealed by EPR Spectroscopy
Source: Gels. 2023 Mar 16;9(3):231. doi: 10.3390/gels9030231 (PMC10048464; doi:10.3390/gels9030231)
Supplement: Supplementary file 1 [file gels-09-00231-s001.zip]

Archive with 1 entries (1 files):
- gels-2264983-supplementary.pdf
